# Supplementary material for: Short-Term Functional and Morphological Changes in the Primary Cultures of Trigeminal Ganglion Cells
Source: Curr Issues Mol Biol. 2022 Mar 8;44(3):1257–72. doi: 10.3390/cimb44030084 (PMC8946888; doi:10.3390/cimb44030084)
Supplement: Supplementary file 1 [file cimb-44-00084-s001.zip]

Archive with 1 entries (1 files):
- cimb-1629882-supplementary.pdf
